# Supplementary material for: DNA methylation as a predictor of fetal alcohol spectrum disorder
Source: Clin Epigenetics. 2018 Jan 12;10:5. doi: 10.1186/s13148-018-0439-6 (PMC5767049; doi:10.1186/s13148-018-0439-6)
Supplement: Supplementary file 1 — Supplementary tables. (XLSX 69 kb) [file 13148_2018_439_MOESM1_ESM.xlsx]

## Sheet: Supplementary table 1
CpG	Primer	Sequence
cg24800175	CACNA1 F1-Biotin	GGGAAAAGAAGGATAAGAGTATATTTG
	CACNA1 R1	TCCCAACCTTCTTCCAAACCCTCATA
	CACNA1 S1	CCTCCTCTTCCAATAC

## Sheet: Supplementary table 2
CpG	p-value	FDR	∆beta	Closest TSS gene	UCSC gene	UCSC location
cg21785245	0.00055442	0.00455973	0.0333763	AK5	AK5;AK5	Body
cg20130789	0.00858575	0.0347723	0.012532	AKR1C4	AKR1C4	3'UTR
cg23161492	1.2958e-05	0.000310991	0.0626654	ANPEP	ANPEP	5'UTR
cg11900509	0.00250697	0.0135376	-0.0476082	ANXA11	ANXA11	5'UTR
cg09345786	1.98211e-07	9.88006e-06	-0.066423	AP2B1	AP2B1;AP2B1	TSS1500
cg01206944	0.00323312	0.0162792	0.0422672	MIR4715	ATP10A	Body
cg05938607	0.000142573	0.00162083	0.0550918	BICC1	BICC1	Body
cg01715680	9.84485e-05	0.00135733	-0.0887349	BTBD7	BTBD7	Body
cg02666302	0.00353971	0.0172461	0.0291549	BTNL9	BTNL9	5'UTR
cg01291665	0.000324244	0.00300157	-0.0643745	LOC219731	C10orf47	Body
cg01074767	0.00234306	0.012867	-0.0477131	C1RL	C1RL;LOC283314	TSS1500;Body
cg09084256	9.82158e-05	0.00135733	0.0218504	C22orf42	C22orf42	TSS200
cg02096656	0.0108036	0.0414244	0.0137317	LUC7L2	C7orf55	TSS1500
cg20876010	0.010121	0.0395084	-0.0296002	CACHD1	CACHD1	Body
cg24800175	0.000105212	0.00136154	0.0916335	CACNA1A	CACNA1A	Body;Body
cg19402173	0.00468469	0.0216834	0.00906435	CALU	CALU	1stExon;5'UTR
cg13416249	3.58696e-05	0.000726359	0.0613662	CAPN10	CAPN10	Body
cg10078335	4.42381e-05	0.000843126	0.0822655	GPR35	CAPN10	Body
cg08589214	0.00276804	0.0146968	0.0339496	GPR35	CAPN10	Body
cg04622001	0.0123221	0.0461544	0.0208426	CASZ1	CASZ1	5'UTR
cg04833646	0.00488668	0.0224579	0.00948205	CDKN2D	CDKN2D	TSS200
cg02773588	1.20234e-07	7.7912e-06	0.0437544	CELSR3	CELSR3	1stExon
cg09847753	0.00290117	0.0150397	-0.0139085	PAAF1	CHCHD8;PAAF1	TSS1500;Body
cg19360675	4.83348e-05	0.000846511	0.0403796	COX11	COX11;STXBP4	TSS200
cg04439622	0.00903053	0.0359005	-0.0270726	CRIP2	CRIP2	Body
cg22873986	0.00112967	0.00746963	-0.00834986	DAGLB	DAGLB	Body
cg20699141	0.00126223	0.00817922	0.0294647	DCUN1D1	DCUN1D1	TSS1500
cg24927800	9.38226e-05	0.00135105	-0.0515375	DES	DES	1stExon
cg03583111	0.000312489	0.00293468	-0.0446118	DES	DES	1stExon
cg01812045	0.00914066	0.0361168	-0.0283407	DES	DES	1stExon
cg24218620	8.25942e-07	2.67605e-05	-0.0600544	DHRS13	DHRS13	Body
cg20694545	2.66109e-05	0.000574795	-0.0512217	DLG2	DLG2	Body
cg09386376	0.00899148	0.0359005	-0.0678783	DRD4	DRD4	Body
cg17559809	0.00738065	0.0308256	-0.0108429	EDIL3	EDIL3	TSS1500
cg06747543	0.0135146	0.0491991	-0.0275405	ELL	ELL	Body
cg02510729	0.00304206	0.0156449	-0.00987512	ELP3	ELP3	Body
cg00625443	0.00188223	0.010699	-0.0106567	FAM108C1	FAM108C1	Body
cg23588928	0.000796439	0.00607167	-0.0258734	FAM135A	FAM135A	Body
cg05665581	1.93935e-09	4.18899e-07	0.0559858	FAM24A	FAM24A	TSS1500
cg05252487	0.000971727	0.00691737	0.0258135	FAM24A	FAM24A	5'UTR
cg08570472	8.92272e-09	1.44548e-06	-0.148947	FAM59B	FAM59B	Body
cg25949338	1.88955e-08	2.04072e-06	-0.159625	FAM59B	FAM59B	Body
cg17995197	1.125e-07	7.7912e-06	-0.143465	FAM59B	FAM59B	Body
cg22893791	2.62014e-07	1.1705e-05	-0.130426	FAM59B	FAM59B	Body
cg19497798	2.66848e-08	2.47025e-06	-0.0545864	MRPL38	FBF1	Body
cg11030744	0.00348075	0.0172178	0.0690588	GHRLOS	GHRL;GHRLOS	Body
cg17386185	6.83578e-05	0.0011074	-0.0150358	GLYCTK	GLYCTK	TSS1500
cg08329753	4.73417e-05	0.000846511	0.0216411	GTF2H4	GTF2H4	Body
cg27300742	0.00376839	0.0180883	-0.015912	H19	H19	TSS1500
cg23476401	0.00409612	0.0193743	-0.0265392	H19	H19	TSS1500
cg02814482	0.0106376	0.0410307	0.0383193	PANX1	HEPHL1	Body
cg01290710	3.84203e-06	0.000108245	0.0308707	HIPK4	HIPK4	Body
cg13423554	0.00520626	0.0234759	-0.0202796	HIVEP3	HIVEP3	5'UTR
cg25491704	0.00016301	0.00176051	0.0412206	HLA-DPA1	HLA-DPB1	Body
cg12893780	0.000386326	0.00333785	0.0577228	HLA-DPA1	HLA-DPB1	Body
cg02197634	0.000438192	0.00373616	0.0859449	HLA-DPA1	HLA-DPB1	Body
cg08796706	0.00107773	0.00727468	0.0380177	HLA-DPA1	HLA-DPB1	Body
cg15734436	0.00233831	0.012867	0.0295897	HLA-DPB1	HLA-DPB1	Body
cg03611029	0.000846645	0.00637937	0.0282248	IQSEC1	IQSEC1	TSS1500
cg00043790	7.29532e-05	0.00115302	0.0311451	KCNAB2	KCNAB2	5'UTR
cg15867428	4.63301e-05	0.000846511	-0.0214413	KCNQ4	KCNQ4	Body
cg07830534	0.00388445	0.0185083	0.00815791	KRT28	KRT28	Body
cg24506604	0.00168885	0.0100667	0.0263745	KRT80	KRT80;KRT80	Body;Body
cg09895009	0.000115915	0.00143906	0.0357562	LCE3A	LCE3A	TSS1500
cg21032583	0.00710655	0.0300984	-0.0445624	IQCG	LMLN;IQCG	TSS1500;5'UTR
cg23987134	0.00105311	0.00727179	-0.0522515	LOC285696	LOC285696	Body
cg24640156	0.000525739	0.0044244	-0.0767362	LOC401010	LOC401010	Body
cg04195855	2.89013e-07	1.1705e-05	-0.0765874	LRRK1	LRRK1	Body
cg26112661	0.0017104	0.0100667	-0.0413994	LOC100507564	MAGOH	TSS1500
cg26231094	0.00289433	0.0150397	0.0495316	TMC4	MBOAT7	Body;3'UTR
cg01091565	0.00544956	0.0241871	-0.0487505	MESP1	MESP1	TSS1500
cg00227156	0.00155715	0.00979646	0.00739394	MIR648	MIR648;MICAL3	Body;5'UTR
cg26371345	0.0117145	0.044392	-0.0683038	MRPL14	MRPL14	5'UTR
cg12438037	0.000903951	0.00665636	-0.038609	MRPS2	MRPS2	Body
cg18776287	0.00326589	0.0162792	-0.0266399	MRPS2	MRPS2	Body
cg14204430	0.00106608	0.00727179	0.0458308	NDST4	NDST4	TSS200
cg09511421	1.42093e-07	8.37059e-06	0.0506343	NDST4	NDST4	1stExon;5'UTR
cg19470832	0.00059049	0.00466631	0.0289089	NEUROD4	NEUROD4	5'UTR
cg00689651	0.00815411	0.0332318	-0.00644064	LYL1	NFIX	3'UTR
cg19697239	0.000120383	0.00143906	-0.01873	NINJ2	NINJ2	Body
cg21047695	0.00137549	0.0088249	0.0368787	UG0898H09	NKAIN3	Body
cg02858267	0.00206926	0.0116598	0.0369563	NOS1AP	NOS1AP	Body
cg27298830	0.00374945	0.0180883	-0.0276147	ZNF860	OSBPL10	Body
cg02163378	0.000107159	0.00136154	0.0591475	OTX2OS1	OTX2OS1	Body
cg23492399	0.000182557	0.00189972	0.0297328	PAM	PAM	5'UTR;1stExon
cg05097643	0.000175404	0.00186331	-0.0342126	PAQR4	PAQR4	TSS1500
cg02539153	2.80054e-07	1.1705e-05	0.0779445	PCDHB18	PCDHB18	Body
cg22338356	0.00106366	0.00727179	-0.0613703	CEBPD	PRKDC	Body
cg17059564	0.00172439	0.0100667	0.0322451	RASD2	RASD2	5'UTR
cg11770664	4.1094e-07	1.47938e-05	0.0355645	C10orf10	RASSF4	Body
cg19566764	0.000184695	0.00189972	-0.0121494	RASSF4	RASSF4	5'UTR
cg09245003	0.000858831	0.00639681	-0.0324676	AX748314	RNMTL1	3'UTR
cg15835339	0.000982095	0.00691737	-0.0374393	SFTA1P	SFTA1P	Body
cg10793758	0.00165399	0.0100667	0.0380071	SHANK3	SHANK3	Body
cg14195115	0.00247953	0.013502	-0.0634881	SHB	SHB	Body
cg06864895	0.000103272	0.00136154	-0.0399545	SLC38A2	SLC38A2	TSS1500
cg16848712	0.000361527	0.00320917	-0.0321851	SLC38A2	SLC38A2	TSS1500
cg27491190	0.0065078	0.0281137	-0.0319849	SLC38A2	SLC38A2	TSS1500
cg16614020	1.22652e-08	1.58957e-06	0.085661	SLC6A3	SLC6A3	Body
cg22659953	1.10189e-07	7.7912e-06	0.0603683	SLC6A3	SLC6A3	Body
cg14765933	0.000118189	0.00143906	0.0240717	SLC6A3	SLC6A3	Body
cg07927540	5.18993e-05	0.000862326	-0.0764979	SMOC2	SMOC2	Body
cg19075225	0.0035295	0.0172461	0.0313998	SNED1	SNED1	Body
cg27592868	0.0056217	0.0247814	-0.0466026	SRCIN1	SRCIN1	Body
cg22672067	0.00318261	0.0162388	0.0260368	STRA6	STRA6	5'UTR;TSS1500;TSS200
cg05881135	0.00181869	0.0105224	-0.0254953	SYNM	SYNM	TSS1500
cg16006738	0.000345491	0.00310942	0.0140568	TAL1	TAL1	Body
cg15023038	0.00109732	0.00733055	0.0172327	TCTE1	TCTE1	Body
cg01855013	0.00158509	0.00987631	-0.0329138	TGFB1I1	TGFB1I1	3'UTR
cg04060128	0.00170103	0.0100667	-0.0359291	TGFB1I1	TGFB1I1	Body
cg09837169	0.00755415	0.0311789	0.0293579	TIAM2	TIAM2	TSS1500
cg16414821	0.000934324	0.00675672	0.0251042	MIR554	TUFT1;MIR554	Body;TSS1500
cg16567202	0.000672701	0.00518941	0.0278769	ULK2	ULK2	TSS1500
cg24330379	0.000606907	0.00473826	-0.0369315	UQCRC1	UQCRC1	TSS1500
cg15044041	8.54358e-06	0.000212932	-0.0655809	WDR52	WDR52	5'UTR;1stExon
cg00736201	0.000189415	0.00191783	0.0176839	WSCD2	WSCD2	3'UTR
cg07519373	0.0016439	0.0100667	-0.0562972	OR7D2	ZNF426	TSS1500
cg17970176	0.000141461	0.00162083	-0.0724451	ZNF575	ZNF575	Body
cg19901523	4.63445e-11	3.00312e-08	0.062673	LOC90925
cg09311683	5.50899e-10	1.78491e-07	-0.0559422	TMEM239
cg12880095	1.86677e-07	9.88006e-06	0.123921	FAM57A
cg25230117	3.9873e-07	1.47938e-05	-0.0786771	OTUD4
cg13809095	7.27864e-07	2.4824e-05	0.0685835	REEP3
cg00464520	1.78215e-06	5.49922e-05	0.0565571	VAX1
cg03584351	2.76857e-06	8.15469e-05	0.0703663	C7orf50
cg12192797	5.24441e-06	0.000136335	0.0318572	ZNF20
cg08064292	5.25982e-06	0.000136335	0.037228	BC024169
cg14228272	2.25987e-05	0.000522998	0.0560559	KLC1
cg21008530	2.61271e-05	0.000574795	-0.10432	SNORA67
cg03663556	3.31767e-05	0.0006935	-0.056375	GRB10
cg13323489	4.24597e-05	0.000833753	-0.0452655	AK091265
cg04785587	4.99019e-05	0.000850959	0.0392579	TBRG4
cg13712818	7.52678e-05	0.00116127	0.047381	ANKFN1
cg06382028	8.12591e-05	0.00122456	-0.130194	LOC339166
cg07343703	8.41942e-05	0.00123995	-0.0539466	AKT3
cg01628053	0.000122142	0.00143906	-0.0802082	FGFR2
cg18437839	0.000152083	0.00169913	-0.0488751	PHLDA3
cg22239534	0.000161746	0.00176051	0.0444453	AK123632
cg17198772	0.000203686	0.00203059	-0.0363704	PTDSS2
cg22010140	0.000217713	0.00213754	0.0464344	AGT
cg26932623	0.000331672	0.00302709	-0.0532984	ELF3
cg15073666	0.000385375	0.00333785	0.0463641	BC036258
cg15150463	0.000555893	0.00455973	0.0262144	GJA10
cg06711306	0.000938433	0.00675672	-0.0498823	DQ658414
cg23069297	0.00119187	0.00780135	-0.084553	CXXC11
cg02467382	0.00140978	0.00895624	-0.0249968	AK128400
cg11737831	0.00227837	0.0127274	-0.0168677	WDR18
cg18147104	0.00278968	0.0146968	0.00796486	BC011773
cg10755035	0.00435242	0.0204375	0.0337187	MIR4472-1
cg04009441	0.00445629	0.0207746	0.0472246	IPO11
cg05539265	0.00521686	0.0234759	-0.0625517	IL1R1
cg13625026	0.00532391	0.0237924	-0.0246225	MUC5B
cg02376887	0.00663352	0.028467	0.0200398	ERGIC2
cg01353941	0.00690001	0.0294158	0.036629	FGF12
cg10209089	0.00740624	0.0308256	0.021071	KCNA5
cg14827832	0.00742099	0.0308256	0.0186704	DD413682
cg13502252	0.00886394	0.035676	0.0359088	SLC27A3
cg26693693	0.0108923	0.0415187	0.0250909	COPS8
cg26986871	0.0121147	0.0456413	-0.0330842	KLRK1
cg25075776	0.0127127	0.047344	0.0265709	DDR1
cg10070864	0.0128048	0.0474145	-0.0592969	CGNL1

## Sheet: Supplementary table 3
Probe	648 probes
cg00012960	0.00131205
cg00043790	0
cg00063773	0
cg00077566	0
cg00092400	0
cg00153543	0
cg00202441	0.990708
cg00227156	0
cg00246301	0
cg00360077	0
cg00371301	0
cg00408773	0
cg00464520	0
cg00588297	0
cg00610991	0
cg00625443	0.00507437
cg00648582	0.00126495
cg00686823	0
cg00689651	0
cg00690809	0
cg00736201	0
cg00756748	0
cg00787726	0
cg00812096	0
cg00839333	25.4298
cg00892368	0
cg00939684	0
cg00945507	53.7429
cg00956573	0
cg00971737	0
cg01015062	0.143226
cg01031400	14.1583
cg01074767	0
cg01091565	0
cg01099220	4.78324
cg01134643	0.00650783
cg01181415	0
cg01206944	25.4468
cg01216369	0
cg01290710	0
cg01291665	0.766159
cg01345586	0.51923
cg01346077	0
cg01353941	7.23539
cg01359236	0
cg01439568	0.24555
cg01479187	8.86967
cg01578398	0
cg01595666	0
cg01628053	0
cg01655958	39.3211
cg01663696	1.58328
cg01715680	0
cg01746878	0.00642765
cg01784614	0
cg01787574	0
cg01812045	0
cg01855013	0
cg01862688	0
cg01895612	0
cg02030270	0
cg02052956	0
cg02096656	0
cg02139853	0
cg02163378	0
cg02197634	0
cg02207200	0
cg02309230	0
cg02342791	29.9574
cg02361459	0
cg02376887	0
cg02411950	0
cg02413040	0
cg02467382	6.643
cg02487233	18.7594
cg02510729	0
cg02512395	0
cg02527881	1.67817
cg02539153	0
cg02580969	0
cg02642958	97.9176
cg02666302	28.8233
cg02704570	0
cg02728342	4.70018
cg02760112	0
cg02770683	0.56063
cg02773588	0.523487
cg02814482	0
cg02822788	2.094
cg02855981	1.06306
cg02858267	23.2244
cg02860108	0
cg02988698	0
cg03032816	0
cg03062564	0
cg03078972	1.85616
cg03221025	0
cg03230711	2.62493
cg03318904	0
cg03357547	0
cg03359468	0.0687518
cg03411938	0
cg03465782	0
cg03583111	0
cg03584351	0.00945075
cg03611029	0
cg03625515	0
cg03626746	0.134599
cg03663556	29.8201
cg03667083	0
cg03670369	0
cg03757387	0.0142414
cg03817911	0
cg03829194	0
cg03888765	0
cg03919488	0
cg03928546	0
cg03967266	0.000604139
cg04009441	0.166613
cg04037470	0
cg04060128	0
cg04089332	0
cg04099543	0
cg04108939	0
cg04134048	0
cg04151826	0
cg04180046	0
cg04195855	0.172734
cg04215256	0
cg04217218	0.00637986
cg04234014	0.0194402
cg04380576	0
cg04398451	24.7186
cg04417556	0
cg04420752	0
cg04439622	0
cg04450459	0
cg04456916	0
cg04609875	0
cg04622001	0
cg04656451	0
cg04690793	0
cg04707706	0
cg04760708	0
cg04785587	1.56956
cg04787675	0
cg04831327	0
cg04833646	0.0407191
cg05097643	0
cg05115862	0
cg05178654	0
cg05206657	0
cg05210798	0
cg05249460	0
cg05252487	4.19282
cg05358814	0.00562069
cg05389922	0
cg05435295	0
cg05477514	0
cg05491767	65.6111
cg05512869	0
cg05532178	61.1228
cg05539265	0
cg05627398	0.00130839
cg05645661	0
cg05665581	0
cg05767421	17.9247
cg05769975	0
cg05813818	6.39427
cg05834603	0
cg05881135	0.045887
cg05938607	0
cg06114363	0
cg06121352	0
cg06154313	0
cg06261066	0
cg06297194	0
cg06327965	3.23548
cg06382028	0.541559
cg06711175	35.625
cg06711306	3.76432
cg06747543	0
cg06749854	0
cg06812861	0
cg06814616	0
cg06864895	43.5447
cg06913501	0
cg06915053	0
cg06943912	0
cg07007080	0
cg07043604	0
cg07107130	0
cg07179981	0
cg07234199	0.931054
cg07251128	0
cg07266431	10.615
cg07324496	0
cg07343703	0
cg07377907	0
cg07386859	0
cg07440826	0
cg07470694	0
cg07500347	5.60443
cg07519373	0
cg07527324	0
cg07626033	0.764841
cg07654559	0
cg07723921	0
cg07830534	0
cg07880854	0.0016507
cg07927540	0.0844861
cg08019384	0
cg08039322	0.529948
cg08062387	0
cg08064292	0
cg08072202	0
cg08076108	0
cg08089041	0
cg08102508	0
cg08108641	0
cg08212266	0.923524
cg08244301	0
cg08268892	0
cg08271366	0
cg08289525	0
cg08329753	0
cg08376368	0
cg08388455	0
cg08489410	0
cg08506585	0
cg08535756	0
cg08570472	0
cg08580187	0
cg08589214	9.27559
cg08598287	0
cg08621957	0
cg08701816	38.7209
cg08772837	0
cg08796706	0.275092
cg08857221	0
cg08864105	0
cg08937612	0.0205871
cg09066361	0.00172557
cg09084256	0
cg09133032	0.0414126
cg09133511	0
cg09176023	0
cg09187107	0
cg09229169	9.8539
cg09245003	0
cg09245872	0.00503336
cg09278098	0
cg09292069	1.81371
cg09311683	0
cg09345786	0
cg09386376	0
cg09412782	0
cg09459548	1.1206
cg09511421	0
cg09654116	24.3514
cg09681675	2.63535
cg09761265	0
cg09767675	0
cg09837169	99.9318
cg09847753	0.00393351
cg09879382	0
cg09895009	0
cg09914773	0
cg09939948	0
cg10001715	0
cg10070864	0.145292
cg10078335	0
cg10135520	0
cg10209089	0
cg10350263	0
cg10482532	0
cg10537821	0.250937
cg10598595	1.34641
cg10707081	0
cg10755035	0
cg10793758	0.502135
cg10822352	0
cg10824677	0
cg10831285	0
cg10930290	5.69995
cg10944833	0
cg11024687	4.17927
cg11030744	25.7063
cg11107212	0
cg11210069	13.6281
cg11253737	0
cg11262093	84.4241
cg11274371	0
cg11335335	0
cg11353300	0
cg11500660	0
cg11552868	0
cg11663289	0
cg11710912	0
cg11737831	0.416849
cg11770664	0
cg11895451	0
cg11900509	44.3002
cg11944462	0
cg11953516	0
cg11959399	0
cg11966524	0
cg12008047	6.55925
cg12014113	2.67051
cg12192797	0
cg12285605	0
cg12333845	0
cg12386061	0
cg12438037	0
cg12486795	0
cg12515485	0.0947014
cg12536502	0.0015039
cg12559474	0
cg12593541	0
cg12604031	0
cg12680326	0
cg12692682	0
cg12734820	0
cg12768523	0
cg12856447	0
cg12880095	0
cg12893780	12.7304
cg13010014	8.03355
cg13055001	0
cg13075295	0
cg13109911	0
cg13118072	0
cg13294084	0
cg13323489	0
cg13416249	0
cg13423554	0
cg13430464	0
cg13439596	0
cg13485320	54.3696
cg13502252	0
cg13521077	8.11563
cg13557373	0
cg13625026	0.00772589
cg13675051	0
cg13712818	0
cg13741289	0
cg13785189	0
cg13809095	67.1672
cg13881341	0
cg13916255	4.3512
cg13946872	0
cg14054283	0.0157575
cg14166009	0
cg14195115	0
cg14204430	0
cg14219124	0
cg14219900	0
cg14228272	0
cg14321284	0
cg14379630	2.44804
cg14387743	0
cg14499058	0
cg14549524	0
cg14556787	0.423531
cg14616251	0
cg14724749	53.9593
cg14765933	0
cg14827832	0.230061
cg14841350	0
cg14898768	0
cg14905731	0
cg15023038	0
cg15026243	0
cg15032166	0
cg15044041	0
cg15073666	0.0402559
cg15150463	0
cg15225534	0
cg15339164	0
cg15484354	0.222514
cg15497724	0.15904
cg15527515	0
cg15636421	0
cg15678825	0
cg15734436	0
cg15825321	0
cg15835339	0
cg15867428	0
cg15876968	1.82946
cg15887927	0
cg15928534	0
cg16006738	0
cg16046375	0.0365804
cg16072777	9.52244
cg16096766	0
cg16099687	0
cg16409039	0
cg16414821	0.458805
cg16418105	15.2338
cg16439948	0
cg16558770	0
cg16567202	0
cg16614020	42.6309
cg16782174	0
cg16848712	0
cg16904330	0
cg16962008	0.0843327
cg16985708	0.141936
cg17059564	0
cg17098979	2.62658
cg17121120	0
cg17132030	0
cg17163363	0
cg17198772	0
cg17248961	0
cg17324128	0
cg17342588	0
cg17343167	0
cg17352045	6.4504
cg17386185	0
cg17491622	34.2708
cg17496887	0
cg17559809	0
cg17654567	0.0312897
cg17787876	0
cg17827803	0
cg17848054	0.00578946
cg17914838	9.79889
cg17921548	0
cg17970176	16.2551
cg17995197	0
cg18054674	62.9251
cg18057887	0
cg18064714	0.00119696
cg18082362	0
cg18147104	0.518718
cg18153869	3.54226
cg18174404	0
cg18182475	0
cg18235690	0.247239
cg18237551	0
cg18362003	0
cg18419977	0
cg18437839	0
cg18458509	0
cg18479249	0
cg18489195	6.61331
cg18681352	0
cg18715709	0
cg18728780	0
cg18776287	0
cg18778727	0
cg18865832	0
cg18920097	1.21445
cg19037350	18.9227
cg19075225	0
cg19092735	0
cg19100988	0
cg19273668	0
cg19275200	0
cg19308397	0
cg19360675	0
cg19402173	71.8416
cg19470832	0
cg19497798	0
cg19555986	0
cg19566764	5.89835
cg19697239	0.388901
cg19734433	0
cg19748485	5.38939
cg19872095	4.33805
cg19901523	0
cg19995899	0
cg20003976	0
cg20065463	0
cg20130789	0.195906
cg20138186	0
cg20143982	0
cg20164964	8.35813
cg20254763	0
cg20293942	0
cg20306534	0
cg20307184	0
cg20335425	0
cg20359202	0
cg20360285	0
cg20366110	0
cg20506745	3.74023
cg20511832	0
cg20524128	0
cg20684180	0
cg20694545	0
cg20699141	0.153792
cg20703671	0
cg20821838	0.0862136
cg20876010	0
cg20906524	0
cg20961387	0
cg21008530	1.53349
cg21030607	0.00391499
cg21032583	0.00298719
cg21040775	0
cg21047695	0
cg21048669	0
cg21051972	0
cg21117330	0.401452
cg21202862	0
cg21222426	0
cg21225504	0
cg21257581	0
cg21324308	10.4492
cg21462934	0
cg21481662	0
cg21496518	0
cg21563683	0
cg21591807	0
cg21785245	0
cg21838625	0
cg21853021	32.6465
cg21857190	0.0347284
cg21879102	0
cg21931938	0
cg22010140	0
cg22070991	0
cg22118082	0
cg22123885	2.52167
cg22129122	0
cg22132788	0
cg22239534	0
cg22283925	18.0907
cg22338356	0
cg22455271	0
cg22495058	0
cg22573118	0
cg22659953	65.1633
cg22672067	0
cg22691119	0.0170891
cg22702960	0
cg22767461	0.00728854
cg22873986	0
cg22893791	0
cg22910295	0
cg22924796	2.0456
cg22940961	59.5422
cg23069297	0
cg23078194	0
cg23161492	0
cg23190089	0
cg23203302	0
cg23237801	0
cg23348582	0
cg23356309	30.481
cg23358740	0
cg23406407	0
cg23418467	0
cg23476401	0.0830751
cg23492399	2.90261
cg23495441	0
cg23555395	12.1623
cg23586138	0
cg23588928	0
cg23617193	0
cg23660182	0
cg23930711	0
cg23948825	0
cg23976431	0
cg23978357	0
cg23978358	0
cg23987134	0
cg24033103	0.0055986
cg24033661	0
cg24127414	0
cg24212392	0
cg24218620	100
cg24269657	0
cg24292665	0
cg24317217	0
cg24330379	0
cg24351857	0.00246739
cg24499411	0
cg24506604	0
cg24511341	18.2898
cg24605090	0
cg24630957	17.5398
cg24640156	0
cg24800175	40.7807
cg24834889	0
cg24927800	0
cg25059434	40.3523
cg25075776	0
cg25182501	0
cg25230117	0
cg25236277	0
cg25306006	0
cg25353064	0.0317712
cg25491704	0
cg25600027	0
cg25609517	0
cg25670376	7.88317
cg25702651	1.41667
cg25799797	0.311849
cg25842763	0
cg25850044	0
cg25949338	0
cg25954235	55.9125
cg25963822	17.9486
cg25967612	16.9896
cg26112661	17.2065
cg26127778	0
cg26231094	0
cg26340050	0.0427845
cg26371345	0
cg26373071	0.620946
cg26416341	0
cg26470501	0
cg26487259	0
cg26523175	0
cg26614816	0
cg26621408	0
cg26656658	0
cg26693693	0
cg26723162	0
cg26736200	0
cg26821681	0
cg26880735	0.178643
cg26932623	0
cg26955579	0
cg26986871	0.245228
cg27100140	0
cg27105390	0.620561
cg27110491	9.14066
cg27118929	0
cg27120934	0
cg27129048	0
cg27135984	0
cg27151362	0
cg27247225	0
cg27295595	0
cg27298830	0
cg27300742	0
cg27370131	0
cg27384070	0
cg27409974	0
cg27413421	0
cg27438218	0
cg27491190	0
cg27592868	0
ch.1.186147687F	0
